# Supplementary material for: Commensal Pseudomonas protect Arabidopsis thaliana from a coexisting pathogen via multiple lineage-dependent mechanisms
Source: ISME J. 2021 Dec 11;16(5):1235–44. doi: 10.1038/s41396-021-01168-6 (PMC9038753; doi:10.1038/s41396-021-01168-6)
Supplement: Supplementary file 2 — Supplementary Table 1 [file 41396_2021_1168_MOESM2_ESM.xlsx]

## Sheet: Rep_strains
Table S1. List of representative strains used in this study, and the corresponding binned strains.
representative strain	Binned strains	number of binned strains	ATUE	representative strain GenBank assembly accession ID
p11.H1		0	ATUE3	GCF_900581015.1
p4.B4		0	ATUE3	GCF_900590755.1
p13.F5		0	ATUE7	GCF_900582365.1
p8.G10		0	ATUE2	GCF_900601915.1
p13.H9		0	ATUE4	GCF_900582625.1
p8.H5		0	ATUE3	GCF_900602155.1
p13.D5		0	ATUE_NEW	GCF_900582195.1
p11.E11		0	ATUE2	GCF_900580655.1
p13.B5		0	ATUE3	GCF_900581935.1
p7.H9		0	ATUE4	GCF_900601405.1
p4.H3		0	ATUE2	GCF_900598825.1
p6.H2		0	ATUE8	GCA_900600455.1
p12.C11		0	ATUE2	GCF_900581295.1
p8.A8		0	ATUE2	GCF_900601395.1
p1.E6		0	ATUE7	GCF_900583105.1
p11.G5		0	ATUE3	GCF_900580955.1
p11.D4		0	ATUE2	GCF_900580675.1
p5.F2		0	ATUE2	GCF_900599435.1
p13.D11		0	ATUE2	GCF_900582105.1
p26.F6		0	ATUE8	GCA_900588535.1
p8.G5		0	ATUE3	GCF_900601995.1
p11.G1		0	ATUE3	GCF_900580895.1
p9.H8		0	ATUE4	GCF_900602975.1
p6.F1		0	ATUE2	GCF_900600265.1
p23.G3	p23.H3|p23.H7|p23.G7	3	ATUE_NEW	GCF_900586135.1
p7.F2		0	ATUE2	GCF_900601165.1
p4.G3		0	ATUE2	GCF_900591205.1
p11.G2		0	ATUE6	GCA_900580915.1
p23.A4		0	ATUE3	GCF_900585685.1
p6.C5		0	ATUE4	GCF_900599915.1
p6.G2		0	ATUE3	GCF_900600355.1
p8.G8		0	ATUE3	GCF_900602065.1
p23.F4	p23.E5	1	ATUE3	GCF_900586155.1
p9.H10		0	ATUE4	GCF_900602905.1
p23.C6		0	ATUE11	GCF_900585905.1
p27.C5		0	ATUE_NEW	GCF_900588845.1
p7.G9		0	ATUE4	GCF_900601305.1
p26.F7		0	ATUE3	GCA_900588495.1
p8.B4		0	ATUE2	GCF_900601515.1
p6.D10		0	ATUE2	GCF_900600065.1
p11.A6		0	ATUE2	GCF_900576665.1
p6.E9		0	ATUE2	GCF_900600215.1
p8.H2		0	ATUE3	GCF_900602005.1
p4.D11		0	ATUE2	GCF_900590885.1
p9.D4		0	ATUE4	GCF_900602525.1
p8.H1		0	ATUE3	GCF_900602015.1
p6.B5		0	ATUE2	GCF_900599875.1
p1.H8		0	ATUE_NEW	GCF_900583455.1
p12.F12		0	ATUE4	GCF_900581605.1
p13.E1		0	ATUE2	GCF_900582235.1
p6.G3		0	ATUE4	GCF_900600375.1
p4.H2		0	ATUE2	GCF_900598835.1
p8.G1		0	ATUE3	GCF_900601895.1
p8.H9		0	ATUE3	GCF_900602115.1
p8.A2		0	ATUE9	GCA_900601415.1
p1.G12		0	ATUE2	GCF_900583255.1
p13.C10		0	ATUE2	GCF_900582015.1
p13.F1		0	ATUE2	GCF_900582335.1
p8.H3		0	ATUE2	GCF_900602055.1
p6.G1		0	ATUE3	GCF_900600385.1
p9.C4		0	ATUE7	GCF_900602385.1
p4.B5		0	ATUE4	GCF_900590795.1
p23.A5		0	ATUE6	GCF_900585705.1
p4.A8		0	ATUE2	GCF_900590725.1
p12.A9		0	ATUE2	GCF_900581175.1
p11.G3		0	ATUE_NEW	GCF_900580925.1
p13.G10		0	ATUE4	GCF_900582425.1
p11.C6		0	ATUE6	GCF_900580595.1
p12.H9		0	ATUE4	GCF_900581815.1
p12.H7		0	ATUE2	GCA_900581805.1
p7.E2	p1.F1|p1.F2	2	ATUE2	GCF_900601015.1
p8.E11		0	ATUE2	GCF_900601695.1
p11.H3		0	ATUE6	GCF_900581025.1
p7.A9		0	ATUE3	GCF_900600635.1
p6.G6	p4.H6|p4.G6	2	ATUE6	GCA_900600405.1
p26.C10		0	ATUE3	GCF_900588235.1
p11.F1		0	ATUE2	GCF_900580855.1
p11.F7		0	ATUE2	GCF_900580795.1
p4.C5		0	ATUE4	GCF_900590905.1
p11.E4		0	ATUE2	GCF_900580775.1
p26.D9		0	ATUE6	GCF_900588365.1
p8.G2		0	ATUE3	GCF_900601905.1
p24.A10		0	ATUE_NEW	GCF_900576715.1
p23.B4		0	ATUE6	GCF_900585815.1
p11.A4		0	ATUE4	GCF_900576645.1
p9.D10		0	ATUE3	GCF_900602545.1
p8.D11		0	ATUE2	GCF_900601595.1
p4.C6	p2.C6|p8.C5|p11.C7|p11.B7	4	ATUE2	GCF_900590935.1
p26.C9		0	ATUE3	GCF_900588285.1
p11.F11		0	ATUE2	GCF_900580845.1
p11.H11		0	ATUE10	GCF_900581005.1
p4.G2		0	ATUE8	GCF_900591195.1
p23.D8		0	ATUE3	GCF_900586015.1
p6.H5		0	ATUE4	GCF_900600465.1
p11.E3		0	ATUE2	GCF_900580765.1
p11.C5	p2.B5|p6.C4|p6.B4|p11.B4|p11.B5	5	ATUE4	GCF_900580565.1
p4.A7	p3.G11	1	ATUE2	GCF_900590695.1
p4.G1	p4.H1|p2.H1	2	ATUE3	GCF_900591215.1
p24.F10	p24.G10|p24.D10|p20.A10|p20.B10	4	ATUE_NEW	GCF_900586795.1
p4.G8	CONTROL	CONTROL	ATUE5	GCF_900598765.1
p3.A5	CONTROL	CONTROL	ATUE5	GCF_900589915.1
p3.A9	CONTROL	CONTROL	ATUE5	GCF_900589925.1
