# Supplementary material for: Commensal Pseudomonas protect Arabidopsis thaliana from a coexisting pathogen via multiple lineage-dependent mechanisms
Source: ISME J. 2021 Dec 11;16(5):1235–44. doi: 10.1038/s41396-021-01168-6 (PMC9038753; doi:10.1038/s41396-021-01168-6)
Supplement: Supplementary file 3 — Supplementary Table 2 [file 41396_2021_1168_MOESM3_ESM.xlsx]

## Sheet: treeWAS, All_strains
Orthology group	Phenotype metric	Number of sig. phenotypes	Strains included	Cor all strains	Cor within ATUE2	Cor within ATUE3	Cor within ATUE4	Annotation	UniProt accession	Querry coverage	NCBI identifier	Proximity cluster
GC00003215_1	cdl50	1	all	0.468329	0.5869	NA	NA	Phosphoribosyl-AMP cyclohydrolas	tr|A0A031J8G2|A0A031J8G2_9PSED	1	WP_028618553.1
GC00004535_r1_1	cdl50	1	all	0.468329	0.5869	NA	NA	Uncharacterized protein OS=Pseud	tr|A0A031J1W7|A0A031J1W7_9PSED	1	WP_069077857.1
GC00005419_3	cdl50	1	all	0.468329	0.5869	NA	NA	Uncharacterized protein OS=Pseud	tr|A0A0H5A759|A0A0H5A759_9PSED	1	WP_164444760.1
GC00005987_r1_1	cdl50	1	all	0.468329	0.5869	NA	NA	DNA methyltransferase OS=Ochroba	tr|A0A011T9H4|A0A011T9H4_OCHAN	1	WP_122757881.1
GC00000450_7	cdl50 / cdl50_binary	2	all	0.449561	0.58992	NA	NA	TonB_C domain-containing protein	tr|A0A031J552|A0A031J552_9PSED	1	WP_034101825.1
GC00000009_145	cdl50	1	all	0.448528	0.584247	NA	NA	Sensor histidine kinase RcsC OS=Esc	sp|P0DMC5|RCSC_ECOLI	0.858	WP_122754093.1
GC00003884_12	cdl50	1	all	0.443147	0.575791	NA	NA	Uncharacterized protein OS=Pseud	tr|A0A031J5F5|A0A031J5F5_9PSED	1	WP_069023125.1
GC00000032_87	cdl50_binary	1	all	0.375271	0.488816	NA	NA	Putative iron(III) dicitrate sensor protein FecR	tr|A0A031J3U4|A0A031J3U4_9PSED	1	WP_122755933.1	1
GC00000050_54	cdl50_binary	1	all	0.375271	0.488816	NA	NA	Probable RNA polymerase sigma factor FecI	tr|A0A031J2B9|A0A031J2B9_9PSED	1	WP_122757437.1	1
GC00003572_r1_r1_1	cdl50	1	all	0.293065	0.459197	NA	0.219382	Uncharacterized protein OS=Pseud	tr|A0A010SZD2|A0A010SZD2_PSEFL	1	WP_122716666.1
GC00009512	cdl50_binary	1	all	0.203594	0.394623	NA	0.313112	Uncharacterized protein OS=Pseud	tr|A0A031J3Q4|A0A031J3Q4_9PSED	1	WP_069023898.1
GC00001265_13	cdl50_binary	1	all	0.189528	0.307411	-0.105429	0.48264	Integrase OS=Pseudomonas sp. OV5	tr|A0A2U0WDZ3|A0A2U0WDZ3_9PSED	0.997		2
GC00000074_59	cdl50_binary	1	all	0.142846	0.176272	-0.453023	0.313112	Integrase OS=Pseudomonas fluores	tr|A0A010T4C0|A0A010T4C0_PSEFL	1	WP_122554814.1
GC00003236_10	cdl50_binary	1	all	0.101479	0.191038	-0.11306	0.364073	Uncharacterized protein OS=Pseud	tr|A0A031IW40|A0A031IW40_9PSED	1	WP_032887471.1	2
negative Spearman correlations
Orthologs validated using knockout mutants

## Sheet: treeWAS, ATUE2
Orthology group	Phenotype metric	Number of sig. phenotypes	Strains included	Cor all strains	Cor within ATUE2	Cor within ATUE3	Cor within ATUE4	Annotation	UniProt accession	Querry coverage	Proximity cluster
red - negative Spearman correlations

## Sheet: treeWAS, ATUE3
Orthology group	Phenotype metric	Number of sig. phenotypes	Strains included	Cor all strains	Cor within ATUE2	Cor within ATUE3	Cor within ATUE4	Annotation	UniProt accession	Querry coverage	NCBI identifier	Proximity cluster
GC00000089_55	cdl50	1	ATUE3	0.0366847	NA	0.695252	NA	UDP-4-amino-4-deoxy-L-arabinose--oxoglutarate aminotransferase	tr|A0A0C1ZY43|A0A0C1ZY43_PSEFL	1	WP_191902176.1
GC00000339_r1_r1_1	cdl50	1	ATUE3	0.104705	NA	0.58384	NA	Uncharacterized protein OS=Pseud	tr|A0A0N8R1B1|A0A0N8R1B1_9PSED	1	WP_163004187.1
GC00000002_117_p2	auc_l / cdl50_binary	2	ATUE3	0.132087	NA	0.392015	NA	Uncharacterized protein OS=Pseud	tr|A0A3M4QDS7|A0A3M4QDS7_9PSED	0.994	WP_010205561.1
GC00000002_134	auc_l / cdl50_binary	2	ATUE3	0.132087	NA	0.392015	NA	Uncharacterized protein OS=Pseud	tr|A0A0C2HU78|A0A0C2HU78_9PSED	1	WP_044389984.1
GC00000002_26	auc_l / cdl50_binary	2	ATUE3	0.132087	NA	0.392015	NA	Uncharacterized protein OS=Pseud	tr|A0A0C2I6E1|A0A0C2I6E1_9PSED	1	WP_164329180.1
GC00000002_r1_42	auc_l / cdl50_binary	2	ATUE3	0.132087	NA	0.392015	NA	Uncharacterized protein OS=Pseud	tr|A0A0C2I4C2|A0A0C2I4C2_9PSED	0.971	WP_122761618.1
GC00009383_1	auc_l / cdl50_binary	2	ATUE3	0.132087	NA	0.392015	NA	NA	NA	NA
GC00006582	auc_l / cdl50_binary	2	ATUE3	0.105436	NA	0.392015	NA	Uncharacterized protein OS=Pseud	tr|A0A2V0QTG3|A0A2V0QTG3_PSESF	1
GC00003398_2	auc_l / cdl50_binary	2	ATUE3	0.0840499	NA	0.392015	0.420084	Uncharacterized protein OS=biore	tr|A0A644VAI1|A0A644VAI1_9ZZZZ	0.953	WP_122669776.1
GC00004083_7	auc_l / cdl50_binary	2	ATUE3	0.0446007	NA	0.392015	NA	Uncharacterized protein OS=Anoph	tr|A0A182PXR4|A0A182PXR4_9DIPT	0.991	WP_005765807.1
GC00005195	auc_l / cdl50_binary	2	ATUE3	0.0147807	-0.252205	0.392015	NA	Uncharacterized protein OS=Paras	tr|A0A0N5A6Y0|A0A0N5A6Y0_PARTI	0.921	WP_122679864.1
GC00001841_r1_2	auc_l	1	ATUE3	0.0455982	NA	0.37849	NA	Uncharacterized protein OS=Pseud	tr|A0A010SDQ5|A0A010SDQ5_PSEFL	1	WP_163004187.1
GC00000461_8	auc_l	1	ATUE3	0.0871343	NA	0.348307	NA	Uncharacterized protein OS=Pseud	tr|A0A0P9M5L8|A0A0P9M5L8_9PSED	1	WP_005765995.1
GC00000002_116	auc_l	1	ATUE3	0.101494	NA	0.336712	NA	Uncharacterized protein OS=Pseud	tr|A0A0P9MPJ8|A0A0P9MPJ8_PSESX	0.949
GC00000002_176	auc_l	1	ATUE3	0.101494	NA	0.336712	NA	NA	NA	NA	WP_057416556.1
GC00000002_58	auc_l	1	ATUE3	0.101494	NA	0.336712	NA	Uncharacterized protein OS=Pseud	tr|A0A109LD84|A0A109LD84_PSEFL	0.996	WP_122669616.1
GC00000002_r1_41	auc_l	1	ATUE3	0.101494	NA	0.336712	NA	Uncharacterized protein OS=Pseud	tr|A0A0C2EYW8|A0A0C2EYW8_9PSED	1	WP_122761858.1
GC00005745	auc_l / cdl50_binary	2	ATUE3	-0.0240158	-0.284747	0.261343	NA	Uncharacterized protein OS=Pseud	tr|A0A0Q0CDQ6|A0A0Q0CDQ6_PSESX	0.988	WP_122760766.1
GC00000002_76	cdl50_binary	1	ATUE3	0.0816536	NA	0.239565	NA	Uncharacterized protein OS=Pseud	tr|A0A3M4G2D9|A0A3M4G2D9_PSESX	1
GC00000002_78	cdl50_binary	1	ATUE3	0.0816536	NA	0.239565	NA	Uncharacterized protein OS=Pseud	tr|A0A3M3WBY5|A0A3M3WBY5_PSEAP	1	WP_007245364.1
GC00003595_1	cdl50_binary	1	ATUE3	0.0816536	NA	0.239565	NA	Uncharacterized protein OS=Pseud	tr|A0A5E6WGQ1|A0A5E6WGQ1_PSEFL	1	WP_054090201.1
GC00009212	cdl50_binary	1	ATUE3	0.0816536	NA	0.239565	NA	NA	NA	NA	WP_007243826.1
GC00011216	cdl50_binary	1	ATUE3	0.0816536	NA	0.239565	NA	Uncharacterized protein OS=bacte	tr|A0A1V5KM91|A0A1V5KM91_9BACT	0.992	WP_122761290.1
GC00023462	cdl50_binary	1	ATUE3	0.0816536	NA	0.239565	NA	Uncharacterized protein OS=Pseud	tr|A0A3M6HIU7|A0A3M6HIU7_PSEAJ	0.961	WP_122674717.1
GC00000002_120	cdl50_binary	1	ATUE3	0.0246345	NA	0.239565	NA	Uncharacterized protein OS=Pseud	tr|A0A0P9Z5K9|A0A0P9Z5K9_PSESX	1	WP_103409036.1
GC00003732_2	cdl50_binary	1	ATUE3	0.0108392	NA	0.239565	NA	PvdL OS=Pseudomonas amygdali pv.	tr|A0A0P9WFF3|A0A0P9WFF3_PSEA0	0.833	WP_122447627.1
GC00000002_238_p2	cdl50_binary	1	ATUE3	-0.0523603	-0.284747	0.239565	NA	Uncharacterized protein OS=Pseud	tr|A0A1C3GZM4|A0A1C3GZM4_9PSED	0.839
GC00000002_r1_r1_r1_5	auc_l	1	ATUE3	0.105246	-0.378468	0.231751	NA	Uncharacterized protein OS=Chond	tr|A0A017T5Q6|A0A017T5Q6_9DELT	0.997
GC00007105_r1_1	auc_l	1	ATUE3	0.0601081	NA	0.196008	NA	NA	NA	NA
GC00008088	auc_l	1	ATUE3	0.0528347	NA	0.196008	NA	Uncharacterized protein OS=Nitro	tr|A0A533B3K8|A0A533B3K8_9BACT	0.884	WP_163004264.1
GC00012844	cdl50_binary	1	ATUE3	0.0456299	NA	0.108893	NA	Uncharacterized protein OS=Anaer	tr|A0A1F3C9Z0|A0A1F3C9Z0_9DELT	1	WP_122447420.1
GC00004006_r1_1	auc_l	1	ATUE3	-0.0317044	-0.0789246	0.0785239	NA	Putative prophage PSSB64-01, Orf	tr|A0A077LE64|A0A077LE64_9PSED	1	WP_122761668.1
GC00023419	cdl50_binary	1	ATUE3	0.0216142	NA	0.0653359	NA	NA	NA	NA
GC00004712	cdl50_binary	1	ATUE3	0.00689765	NA	0.0217786	NA	Uncharacterized protein OS=Pseud	tr|A0A109LFN7|A0A109LFN7_PSEFL	0.82
GC00000481_r1_r1_1	auc_l	1	ATUE3	0.0452933	-0.138306	0.0181209	0.219382	Protein UmuC OS=Pseudomonas sp.	tr|A0A031IUW8|A0A031IUW8_9PSED	1	WP_058398750.1
red - negative Spearman correlations

## Sheet: treeWAS, ATUE4
Orthology group	Phenotype metric	Number of sig. phenotypes	Strains included	Cor all strains	Cor within ATUE2	Cor within ATUE3	Cor within ATUE4	Annotation	UniProt accession	Querry coverage	NCBI identifier	Proximity cluster
GC00003038_9	cdl50_binary / cdl50 / median_growth	3	ATUE4	0.129729	NA	NA	0.587609	Putative 5-methylcytosine-specific restriction enzyme	tr|A0A031IP79|A0A031IP79_9PSED	1	WP_122700254.1
GC00005900_r1_1	cdl50	1	ATUE4	0.180118	NA	NA	0.532948	Transposase, family OS=Pseudomon	tr|A0A0Q0C8Q8|A0A0Q0C8Q8_PSEAP	1	WP_122740891.1	6
GC00008431	cdl50	1	ATUE4	0.180118	NA	NA	0.532948	Uncharacterized protein OS=Pseud	tr|A0A3M6I7T2|A0A3M6I7T2_PSEAJ	0.925	WP_122693080.1	6
GC00006951_2	cdl50	1	ATUE4	0.180118	NA	NA	0.532948	Uncharacterized protein OS=biore	tr|A0A644YKN2|A0A644YKN2_9ZZZZ	0.947
GC00012030	cdl50	1	ATUE4	0.180118	NA	NA	0.532948	NA	NA	NA	WP_024012786.1
GC00003785_3	cdl50	1	ATUE4	0.0886765	-0.0569495	0.0150613	0.532948	NA	NA	NA
GC00000079_38	cdl50 / median_growth	1	ATUE4	0.121202	NA	NA	0.503682	AraC family transcriptional regulator	tr|A0A072CUD6|A0A072CUD6_9GAMM	1	WP_122740822.1
GC00002204_5	cdl50_binary / cdl50 / median_growth	3	ATUE4	0.106448	0.280164	0.195797	0.48264	Twitching motility protein PilT	tr|A0A086WCG8|A0A086WCG8_9BURK	1	WP_122699394.1	4
GC00007392_r1_1	cdl50_binary / cdl50 / median_growth	3	ATUE4	0.0883666	0.140283	0.195797	0.48264	Antitoxin FitA OS=Neisseria gonorrhoea	sp|Q5F881|FITA_NEIG1	0.815	WP_122692812.1	4
GC00005835_r1_1	cdl50_binary / cdl50 / median_growth	3	ATUE4	0.189528	0.307411	-0.105429	0.48264	Phage head completion family pro	tr|A0A010KYV0|A0A010KYV0_9GAMM	1	WP_122699252.1	4
GC00003139_4	cdl50_binary / cdl50 / median_growth	3	ATUE4	0.0549486	0.179041	-0.11306	0.48264	Phage major capsid protein, P2 f	tr|A0A088VEZ5|A0A088VEZ5_BURCE	1	WP_122692192.1	4
GC00001335_3	cdl50_binary / cdl50 / median_growth	3	ATUE4	0.0572914	NA	NA	0.48264	Pyrazinamidase/nicotinamidase OS	tr|A0A077LPI6|A0A077LPI6_9PSED	0.995	WP_122698179.1	3
GC00005544_r1_1	cdl50_binary / cdl50 / median_growth	3	ATUE4	0.000586974	NA	NA	0.48264	Phage tail protein OS=Pseudomona	tr|A0A0A1HVZ5|A0A0A1HVZ5_9PSED	1	WP_122699251.1	3
GC00001960_5	cdl50_binary / cdl50 / median_growth	3	ATUE4	0.0928561	0.280164	NA	0.48264	Holin OS=Pseudomonas stutzeri KO	tr|A0A061JKI2|A0A061JKI2_PSEST	1	WP_197047888.1	3
GC00002076_6	cdl50_binary / cdl50 / median_growth	3	ATUE4	0.101558	0.154577	NA	0.48264	Baseplate assembly protein V OS=	tr|A0A0C2IB98|A0A0C2IB98_9PSED	1	WP_122699250.1	3
GC00005316_r1_1	cdl50_binary / cdl50 / median_growth	3	ATUE4	0.11862	0.140283	NA	0.48264	Putative phage tail protein OS=P	tr|A0A0A1HVW3|A0A0A1HVW3_9PSED	1	WP_122699242.1	3
GC00000813_3	cdl50_binary / cdl50 / median_growth	3	ATUE4	0.11862	0.140283	NA	0.48264	Late control protein OS=Pseudomo	tr|A0A0N9WAK3|A0A0N9WAK3_PSEFL	0.995	WP_122740840.1	3
GC00002579_4	cdl50_binary / cdl50 / median_growth	3	ATUE4	0.0744101	0.140283	NA	0.48264	Phage P2 baseplate assembly W pr	tr|A0A031GZS3|A0A031GZS3_9BURK	1	WP_071171550.1	3
GC00002583_3	cdl50_binary / cdl50 / median_growth	3	ATUE4	0.0744101	0.140283	NA	0.48264	Phage capsid scaffolding protein	tr|A0A023Z5M1|A0A023Z5M1_ECOLX	1	WP_122692191.1	3
GC00002717_3	cdl50_binary / cdl50 / median_growth	3	ATUE4	0.0744101	0.140283	NA	0.48264	Terminase endonuclease subunit O	tr|A0A084CCX3|A0A084CCX3_9PSED	1	WP_122699253.1	3
GC00002715_3	cdl50_binary / cdl50 / median_growth	3	ATUE4	0.0744101	0.140283	NA	0.48264	p2-like prophage tail protein X	tr|A0A021X9M8|A0A021X9M8_9RHIZ	1	WP_024012275.1	3
GC00001163_4	cdl50_binary / cdl50 / median_growth	3	ATUE4	0.0903635	-0.0347938	NA	0.48264	Oxidoreductase OS=Pseudomonas st	tr|A0A061JPB7|A0A061JPB7_PSEST	1	WP_122699240.1	3
GC00000639_6	cdl50_binary / cdl50 / median_growth	3	ATUE4	0.0909565	0.140283	0.195797	0.48264	Terminase OS=Pseudomonas putida	tr|A0A083URK0|A0A083URK0_PSEPU	1		3
GC00005841_r1_1	cdl50_binary / cdl50 / median_growth	3	ATUE4	0.0883666	0.140283	0.195797	0.48264	p2 GpE family protein OS=Pseudom	tr|A0A084CCV5|A0A084CCV5_9PSED	1	WP_024012260.1	3
GC00002321_3	cdl50_binary / cdl50 / median_growth	3	ATUE4	0.0883666	0.140283	0.195797	0.48264	Major tail sheath protein OS=Esc	tr|A0A023Z5N6|A0A023Z5N6_ECOLX	1	WP_122699244.1	3
GC00002714_3	cdl50_binary / cdl50 / median_growth	3	ATUE4	-0.00174689	-0.0347938	-0.193817	0.48264	Phage major tail tube protein OS	tr|A0A010LMV4|A0A010LMV4_9GAMM	1	WP_122699243.1	3
GC00001265_13	cdl50_binary / cdl50 / median_growth	3	ATUE4	0.142653	NA	NA	0.48264	Integrase OS=Pseudomonas sp. OV5	tr|A0A2U0WDZ3|A0A2U0WDZ3_9PSED	0.997	WP_122699008.1	5
GC00001504_14	cdl50_binary / cdl50 / median_growth	3	ATUE4	0.119193	NA	NA	0.48264	DNA primase-like protein OS=Pseu	tr|A0A0L8IQH8|A0A0L8IQH8_PSESX	1	WP_197047889.1	5
GC00000639_4	cdl50_binary / cdl50 / median_growth	3	ATUE4	-0.00482089	NA	NA	0.48264	Phage portal protein, PBSX famil	tr|A0A1G5NNN6|A0A1G5NNN6_9PSED	0.994	WP_197047891.1
GC00000305_17	median_growth	1	ATUE4	0.109377	NA	NA	0.434208	Transposase OS=Pseudomonas mande	tr|A0A059L6D8|A0A059L6D8_9PSED	1	WP_122698676.1
GC00006392	cdl50	1	ATUE4	-0.0069399	-0.284747	NA	0.434208	Uncharacterized protein OS=Gilli	tr|A0A066TFF2|A0A066TFF2_9GAMM	0.969	WP_122611037.1
GC00006392	median_growth	1	ATUE4	-0.0069399	-0.284747	NA	0.434208	Uncharacterized protein OS=Gilli	tr|A0A066TFF2|A0A066TFF2_9GAMM	0.969
GC00008245_2	cdl50	1	ATUE4	0.0915346	NA	NA	0.423625	DUF695 domain-containing protein	tr|A0A142NBK0|A0A142NBK0_9PSED	1	WP_163032829.1
GC00001214_17_p1	cdl50_binary	1	ATUE4	0.0851003	0.140283	NA	0.344423	Phage baseplate OS=Pseudomonas s	tr|A0A0A1HUN1|A0A0A1HUN1_9PSED	1	WP_122699248.1	3
GC00000013_7	median_growth	1	ATUE4	0.0504331	NA	NA	0.286972	LuxR family transcriptional regu	tr|A0A0A7JRE6|A0A0A7JRE6_9PSED	1	WP_122698089.1
GC00000454_1	median_growth	1	ATUE4	0.0504331	NA	NA	0.286972	Nitrate ABC transporter substrat	tr|A0A010SMM4|A0A010SMM4_PSEFL	1	WP_122698843.1
GC00001321_2	median_growth	1	ATUE4	0.0504331	NA	NA	0.286972	TetR family transcriptional regu	tr|A0A031G307|A0A031G307_9PSED	1	WP_016770820.1
GC00006172_1	median_growth	1	ATUE4	0.0504331	NA	NA	0.286972	T2SSG domain-containing protein	tr|A0A024EKL7|A0A024EKL7_9PSED	1	WP_122610261.1
GC00000363_14	median_growth	1	ATUE4	0.0485793	NA	NA	0.286972	Response regulator OS=Pseudomona	tr|A0A010RT53|A0A010RT53_PSEFL	1	WP_110603523.1
GC00002962	median_growth	1	ATUE4	-0.00141514	NA	NA	0.286972	Uncharacterized protein OS=Pseud	tr|A0A1Y6JLZ2|A0A1Y6JLZ2_PSEVI	1	WP_205900663.1
GC00000740_1	median_growth	1	ATUE4	-0.104098	NA	NA	0.286972	ATPase involved in chromosome pa	tr|A0A024EJY4|A0A024EJY4_9PSED	1	WP_024012451.1
GC00000580_5	median_growth	1	ATUE4	0.0194706	0.246705	NA	0.286972	Short chain dehydrogenase OS=Pse	tr|A0A0P9ZFD7|A0A0P9ZFD7_PSESI	1	WP_122610481.1
GC00001618_6	median_growth	1	ATUE4	0.045288	NA	0.333623	0.286972	N-carbamoylputrescine amidase OS	tr|A0A010T0L6|A0A010T0L6_PSEFL	1	WP_016772158.1
GC00003327_2	median_growth	1	ATUE4	0.0316677	0.0583675	0.0753066	0.286972	Uncharacterized protein OS=Pseud	tr|A0A0P9YFV4|A0A0P9YFV4_9PSED	1	WP_043304763.1
GC00000715_r1_r1_2	median_growth	1	ATUE4	0.0149146	0.268476	-0.0181209	0.286972	Pilus assembly protein PilW OS=P	tr|A0A010SR06|A0A010SR06_PSEFL	1	WP_076564158.1
GC00005365	cdl50 / median_growth	2	ATUE4	0.0502543	NA	NA	0.260525	Uncharacterized protein OS=Stein	tr|A0A1I7YB56|A0A1I7YB56_9BILA	0.986	WP_197047899.1
GC00000167_r1_r1_r1_1	median_growth	1	ATUE4	-0.154925	-0.305413	-0.0976748	0.156315	Transposase IS66 OS=Pseudomonas	tr|A0A010RIA4|A0A010RIA4_PSEFL	1
red - negative Spearman correlations
