# Supplementary material for: Commensal Pseudomonas protect Arabidopsis thaliana from a coexisting pathogen via multiple lineage-dependent mechanisms
Source: ISME J. 2021 Dec 11;16(5):1235–44. doi: 10.1038/s41396-021-01168-6 (PMC9038753; doi:10.1038/s41396-021-01168-6)
Supplement: Supplementary file 4 — Supplementary Table 3 [file 41396_2021_1168_MOESM4_ESM.xlsx]

## Sheet: Synthesized_vectors
Table S3. related data used for cloning and generating knockout mutants
Ortholog name	Vector name	3' flanking region	5' flanking region	Insert sequence	Spacer(restricion_sites)	Final sequence	Native gene length	Native gene sequence	Native gene and 300bp flanking arms
GC00003884_12	pDEST2T18ms	TCTGCGTGAGCCGGCAGTCATTGCTTAAGGTGCCGGCGCTCGCCGTACCGAGACGACCATGATGAAGGAGTCTGACCATGCCAGATCAAACCTGTGCCTGCCCACACTGCAAATGTGTATTGGGTGTCGAAGCGGTGATGAAAGACGGAAAGGGCTATTGCTGCCAGGGCTGTGCCGAGCACCATGCCCATGGTGAACCCTGCGCTGCGGCTACGGGCTGCGAGTGTGCCAAGTCGGCCAACGGTTGAATGCGGTGGGAGCGGTCAAAACCGTTCCCACATTTGATCTATCTGTTAGCTG	TGGGTATCTCTCCTTGATCAAGCCTGGGCGCGCGCGTCCGAGCGGCGCCATTGCACGTTGGTGATGCCGAATTTCTCGGCCTGAACCTGGCTGGTCTTCTTGACCTGCTCCCGGGCGAAACGGCCAATACGACCGACGCCGGCATCGCAGCTTGCCCAATGCCAAGCTTCGGCGGCATCGAGTTTTTCCAGGCGGATAATGAATGACTTGGCCTCGCCATGGAGGGTGTAATCGATCACAAACAGTTTTGCGTTATTCATCGGCCCATCAACCCTGGTGGTGTAAGCAAGTGATCGCCACGA	TCTGCGTGAGCCGGCAGTCATTGCTTAAGGTGCCGGCGCTCGCCGTACCGAGACGACCATGATGAAGGAGTCTGACCATGCCAGATCAAACCTGTGCCTGCCCACACTGCAAATGTGTATTGGGTGTCGAAGCGGTGATGAAAGACGGAAAGGGCTATTGCTGCCAGGGCTGTGCCGAGCACCATGCCCATGGTGAACCCTGCGCTGCGGCTACGGGCTGCGAGTGTGCCAAGTCGGCCAACGGTTGAATGCGGTGGGAGCGGTCAAAACCGTTCCCACATTTGATCTATCTGTTAGCTGAGCTCCTCGAGACTGCCTAGGACGTGTTTAAACATCGCACGTGGTACTGGGTATCTCTCCTTGATCAAGCCTGGGCGCGCGCGTCCGAGCGGCGCCATT…	CTCGAGACTGCCTAGGACGTGTTTAAACATCGCACGTG	TCTGCGTGAGCCGGCAGTCATTGCTTAAGGTGCCGGCGCTCGCCGTACCGAGACGACCATGATGAAGGAGTCTGACCATGCCAGATCAAACCTGTGCCTGCCCACACTGCAAATGTGTATTGGGTGTCGAAGCGGTGATGAAAGACGGAAAGGGCTATTGCTGCCAGGGCTGTGCCGAGCACCATGCCCATGGTGAACCCTGCGCTGCGGCTACGGGCTGCGAGTGTGCCAAGTCGGCCAACGGTTGAATGCGGTGGGAGCGGTCAAAACCGTTCCCACATTTGATCTATCTGTTAGCTGAGCTCCTCGAGACTGCCTAGGACGTGTTTAAACATCGCACGTGGTACTGGGTATCTCTCCTTGATCAAGCCTGGGCGCGCGCGTCCGAGCGGCGCCATT…	273	GCTATTGGGTTTCCAACTCCAGCCGGAGGCTATGGTCAGACAGGCGCTGCCGACCTCTGACCACCCCGCTGGTCCGCCGTCCCTCCAGGGCAAACACCACCGTTTTCGCTGCATGCAGATCATCCGGGAGCGGCTGAAACACCTTCAGTACGAGTCTGTCGGGTTTGCGCTGCACGCTCACTTGGCATTCCACATGCCTGGCCAGTGGGCCAAACAGGGTGTCCTGGGTGTAATCAATCCGAGCCTTTCCATTGACCTGTCCGCATACATTCAT	TCTGCGTGAGCCGGCAGTCATTGCTTAAGGTGCCGGCGCTCGCCGTACCGAGACGACCATGATGAAGGAGTCTGACCATGCCAGATCAAACCTGTGCCTGCCCACACTGCAAATGTGTATTGGGTGTCGAAGCGGTGATGAAAGACGGAAAGGGCTATTGCTGCCAGGGCTGTGCCGAGCACCATGCCCATGGTGAACCCTGCGCTGCGGCTACGGGCTGCGAGTGTGCCAAGTCGGCCAACGGTTGAATGCGGTGGGAGCGGTCAAAACCGTTCCCACATTTGATCTATCTGTTAGCTGCTATTGGGTTTCCAACTCCAGCCGGAGGCTATGGTCAGACAGGCGCTGCCGACCTCTGACCACCCCGCTGGTCCGCCGTCCCTCCAGGGCAAACACCAC…
GC00003215_1	pDEST2T18ms	GGTCGCCAACTGAGCACGGGCCGTGGACGATGGAGCGGTGGGCGATGGAGGTGAACTCACCGATGGTCACTGCTGCGCCGGATTTGGAGTGGATGACCACACCGTCCTGGATATTGGAATTGGCGCCGATGGTGATCGGATCCATGGCGCCGCTGGCGTCGACTTCGTCTGCGCGGATCACCGCATACGGGCCGACGAAGACGTTCTCGCCAATGATGACCTTGCCGCAGATGATGGCGGTCTTGTCGACGTAGGCCGATTCGGCAATCACTGGCAGATCGCCGGAAGGGTTCTTGCGGA	TGGCTTGCTCAGGGCGGCGCACAAGGTGTTGAGGTTGTATTCGAACAGCCCTGTAAACGTGCTGGCCGGGCCTTCGGCGGCGAGGGCGTCGGAGTACAGCGTGCCGCCGATCTGCGCGCCGCTTTCGTCGGCGATTTGCTTGAGCAGGCGCGAGTCCTTGATGTTTTCCATGAACACGGCTTTGACCTTGTCTTTGCGGATCTGTGTGATCAGCGCAGCGACTTCAGCGGCAGAGGGTTCACGTTCGGTAGACAGGCCTTGGGGGGCGAGGAACTGAATGCCATAGGCCTGGCCCAGGTAAC	GGTCGCCAACTGAGCACGGGCCGTGGACGATGGAGCGGTGGGCGATGGAGGTGAACTCACCGATGGTCACTGCTGCGCCGGATTTGGAGTGGATGACCACACCGTCCTGGATATTGGAATTGGCGCCGATGGTGATCGGATCCATGGCGCCGCTGGCGTCGACTTCGTCTGCGCGGATCACCGCATACGGGCCGACGAAGACGTTCTCGCCAATGATGACCTTGCCGCAGATGATGGCGGTCTTGTCGACGTAGGCCGATTCGGCAATCACTGGCAGATCGCCGGAAGGGTTCTTGCGGAAGCTCCTCGAGACTGCCTAGGACGTGTTTAAACATCGCACGTGGTACTGGCTTGCTCAGGGCGGCGCACAAGGTGTTGAGGTTGTATTCGAACAGCCCT…	CTCGAGACTGCCTAGGACGTGTTTAAACATCGCACGTG	GGTCGCCAACTGAGCACGGGCCGTGGACGATGGAGCGGTGGGCGATGGAGGTGAACTCACCGATGGTCACTGCTGCGCCGGATTTGGAGTGGATGACCACACCGTCCTGGATATTGGAATTGGCGCCGATGGTGATCGGATCCATGGCGCCGCTGGCGTCGACTTCGTCTGCGCGGATCACCGCATACGGGCCGACGAAGACGTTCTCGCCAATGATGACCTTGCCGCAGATGATGGCGGTCTTGTCGACGTAGGCCGATTCGGCAATCACTGGCAGATCGCCGGAAGGGTTCTTGCGGAAGCTCCTCGAGACTGCCTAGGACGTGTTTAAACATCGCACGTGGTACTGGCTTGCTCAGGGCGGCGCACAAGGTGTTGAGGTTGTATTCGAACAGCCCT…	414	ATCATGCGCTGGGCTCCGTGATGATGTGGACGTAGTCGCCATCAATGGCGTTGTAGAAACAGGTGGGCCGGCCTGTGTGGCAAGCCGGGCCGAGTTGGTTGACGATCAGCAGCACCGCGTCGCCGTCGCAATCCAGGCGTGCTTCCACCAACTGCTGCCAGTGACCGGAGCGTTCACCTTTGCGCCACAGTTGCTGGCGCGAGCGTGACCAGTAGCAAACTTGCCCGGTAGCGAGGGTTTCGCTGAGGGCCCGGCGGTTCATCCAGGCCAGCATCAATACCTCGCCGCTGCTGTGTTGCTGGGCGATGGCGGCAATCAGGCCATCGCTGTTCCATGGCAGGGCATCGAGTACCGGTTTGAGTGGGAAGCGACTGCCTTTGGCAGCCCCTTCCAGTTCGA…	GGTCGCCAACTGAGCACGGGCCGTGGACGATGGAGCGGTGGGCGATGGAGGTGAACTCACCGATGGTCACTGCTGCGCCGGATTTGGAGTGGATGACCACACCGTCCTGGATATTGGAATTGGCGCCGATGGTGATCGGATCCATGGCGCCGCTGGCGTCGACTTCGTCTGCGCGGATCACCGCATACGGGCCGACGAAGACGTTCTCGCCAATGATGACCTTGCCGCAGATGATGGCGGTCTTGTCGACGTAGGCCGATTCGGCAATCACTGGCAGATCGCCGGAAGGGTTCTTGCGGATCATGCGCTGGGCTCCGTGATGATGTGGACGTAGTCGCCATCAATGGCGTTGTAGAAACAGGTGGGCCGGCCTGTGTGGCAAGCCGGGCCGAGTTGGTT…
GC00000450_7	pDEST2T18ms	CGAAACAGCAGCGCCGCCTGTTCCACAACGTTGCGCACCTGACCTTGCAGTTGCAGGGCCTTGGGCGTTGGCACCAGGCCCCGACCGGCCCGCACCAGAATCGGGTCGCCCACCGCTTCGCGGATACGCGTGAGGGTACGGCTCATGGCTGCTGGACTGAGGTTCATCCGCCGGGCGGCGCCGACCACACTGCCCTCGTCGAGCAAGGCGTCGAGGGCGACCAGCAGGTTCATGTCCGGTAGTTGCATGCCAAGCACTCGTGATCAGAAGGGAGTGAACTGGGCGCAATCGTAGCAGGCT	TCGTCGTAAATCCTTTTACCAAGCCTATCCGACGCCGGAGCAGCGTCGAATTCGGCCGGCATTATCAGGTTCACGTCGGACAAAGAGCAATCATTCCTGTTTAGCGCTGCATGCCCCAACGCTTCACGGTGAGCCGCTCGAAGGTGTCAAACACGAGGTTTTCCACCAGTAGGCCGATCAGGATCACCACCGCTAACCCGGCAAACACCTTGTCGGTATATAGCTCATTGCGGTTCTGGAAGATGTACCAACCCAGCCCGCCCTTGCCGCTGGTGGCGCCGAACACCAACTCGGCGGCGATC	CGAAACAGCAGCGCCGCCTGTTCCACAACGTTGCGCACCTGACCTTGCAGTTGCAGGGCCTTGGGCGTTGGCACCAGGCCCCGACCGGCCCGCACCAGAATCGGGTCGCCCACCGCTTCGCGGATACGCGTGAGGGTACGGCTCATGGCTGCTGGACTGAGGTTCATCCGCCGGGCGGCGCCGACCACACTGCCCTCGTCGAGCAAGGCGTCGAGGGCGACCAGCAGGTTCATGTCCGGTAGTTGCATGCCAAGCACTCGTGATCAGAAGGGAGTGAACTGGGCGCAATCGTAGCAGGCTAGCTCCTCGAGACTGCCTAGGACGTGTTTAAACATCGCACGTGGTACTCGTCGTAAATCCTTTTACCAAGCCTATCCGACGCCGGAGCAGCGTCGAATT…	CTCGAGACTGCCTAGGACGTGTTTAAACATCGCACGTG	CGAAACAGCAGCGCCGCCTGTTCCACAACGTTGCGCACCTGACCTTGCAGTTGCAGGGCCTTGGGCGTTGGCACCAGGCCCCGACCGGCCCGCACCAGAATCGGGTCGCCCACCGCTTCGCGGATACGCGTGAGGGTACGGCTCATGGCTGCTGGACTGAGGTTCATCCGCCGGGCGGCGCCGACCACACTGCCCTCGTCGAGCAAGGCGTCGAGGGCGACCAGCAGGTTCATGTCCGGTAGTTGCATGCCAAGCACTCGTGATCAGAAGGGAGTGAACTGGGCGCAATCGTAGCAGGCTAGCTCCTCGAGACTGCCTAGGACGTGTTTAAACATCGCACGTGGTACTCGTCGTAAATCCTTTTACCAAGCCTATCCGACGCCGGAGCAGCGTCGAATT…	627	TTTACAGGTAACGCTTGAGGTTGCGTGGCAGGTAGTCGGCGTAGGTTCGTTTGGGATTGGCCTGGCATTTGCGCACGATGTCCGGCAGAGCGCTTTCAAGCTCGTCGGCCTTGGACAGGCCTTCGTTGTAGTCGCTTTTACCGCTTAACGCCGGGAACATCACTGCCACACGGGTAATGGCAAAGCTCTTCATGGCGATCAGTGGCCGGGAGGGATGATCGCGCCGGAACTGGCTGACTTCCTCGTTCAACGCGCTGCAGGATTGATAGGTGGTTTGCGTAAAGGTCAGTCGCGTACTTTCTTCACTCGTCGGTACGGGCGAGAAAATCATGTCGTTCTGAGCATCGATTACCTCTGGCCGATCGGCATTCACCGTCCAGGGTTTGAAGCGCCATTTTG…	CGAAACAGCAGCGCCGCCTGTTCCACAACGTTGCGCACCTGACCTTGCAGTTGCAGGGCCTTGGGCGTTGGCACCAGGCCCCGACCGGCCCGCACCAGAATCGGGTCGCCCACCGCTTCGCGGATACGCGTGAGGGTACGGCTCATGGCTGCTGGACTGAGGTTCATCCGCCGGGCGGCGCCGACCACACTGCCCTCGTCGAGCAAGGCGTCGAGGGCGACCAGCAGGTTCATGTCCGGTAGTTGCATGCCAAGCACTCGTGATCAGAAGGGAGTGAACTGGGCGCAATCGTAGCAGGCTTTACAGGTAACGCTTGAGGTTGCGTGGCAGGTAGTCGGCGTAGGTTCGTTTGGGATTGGCCTGGCATTTGCGCACGATGTCCGGCAGAGCGCTTTCAAG…
GC00004535_r1_1	pDEST2T18ms	CTGTCGATTACACAGCCTTTCCTCAAAGCCTGCGGGTGATCTGGGTGTTCGATACGCGCGCAAACAAGGACCACGCCCTTGCGACCGGTGTCGACCAGCGCATGCGTGAATTGACCGCTGCGGCGCTGGATGACGCCGAGGTAGCGCCCGTACAGGTTGACCGCTGTGTGCGTTTTGACTCTGAAGAGGAATGCCAGCGCCAGCACGGTGGCGATTGGCGTGTGCGCCTGCAACGCTAGTGGCTGCCTCGTAATCTCTGGATAATGCCCTCCTCCCGCCCCGATACGGAAATCCCGCTCA	ATCAGCCCAACGCCAGGACGCTGGGATCTGGGGCACTCTGCGCCAGCCCAGCGGTCTGTTGATGCACACCCCCTGCCCCGTGGAGTTCCCATGATCATTGTTCACCACCTCAACAACTCACGCTCGCAGCGCATCCTGTGGCTGCTGGAAGAGCTTGGCCTGCCCTACGAAATCAAGCGTTACCAGCGCGACCCAAAGACCAACCTCGCACCGCCTGAACTCAAGGCAATCAACGCCCTGGGCAAGTCCCCGGTGATTGAAGACGGTGCCAATGTGGTGATCGAATCCGGCGCCATCGTCGA	CTGTCGATTACACAGCCTTTCCTCAAAGCCTGCGGGTGATCTGGGTGTTCGATACGCGCGCAAACAAGGACCACGCCCTTGCGACCGGTGTCGACCAGCGCATGCGTGAATTGACCGCTGCGGCGCTGGATGACGCCGAGGTAGCGCCCGTACAGGTTGACCGCTGTGTGCGTTTTGACTCTGAAGAGGAATGCCAGCGCCAGCACGGTGGCGATTGGCGTGTGCGCCTGCAACGCTAGTGGCTGCCTCGTAATCTCTGGATAATGCCCTCCTCCCGCCCCGATACGGAAATCCCGCTCAAGCTCCTCGAGACTGCCTAGGACGTGTTTAAACATCGCACGTGGTACATCAGCCCAACGCCAGGACGCTGGGATCTGGGGCACTCTGCGCCAGCCCAGC…	CTCGAGACTGCCTAGGACGTGTTTAAACATCGCACGTG	CTGTCGATTACACAGCCTTTCCTCAAAGCCTGCGGGTGATCTGGGTGTTCGATACGCGCGCAAACAAGGACCACGCCCTTGCGACCGGTGTCGACCAGCGCATGCGTGAATTGACCGCTGCGGCGCTGGATGACGCCGAGGTAGCGCCCGTACAGGTTGACCGCTGTGTGCGTTTTGACTCTGAAGAGGAATGCCAGCGCCAGCACGGTGGCGATTGGCGTGTGCGCCTGCAACGCTAGTGGCTGCCTCGTAATCTCTGGATAATGCCCTCCTCCCGCCCCGATACGGAAATCCCGCTCAAGCTCCTCGAGACTGCCTAGGACGTGTTTAAACATCGCACGTGGTACATCAGCCCAACGCCAGGACGCTGGGATCTGGGGCACTCTGCGCCAGCCCAGC…	1245	AATGAAGTCGCCCGCCCTGCTTCTCGCTTCTGCCCTGTTGCTGCCCGCCATCGTCCACGCCGACGACGCCGCATTGACCGAGACGCTCAAGGCCTTCACGCGCTGCGACGCAACCTTCTTCAGCAGCCTGAACACGCACCGCGCCGCGTGGCAGGCCTATGCGCCGCTCAAGCAGGACAAGGACTTCACCTGGATCGCCGTTAAAAACCGTGCCGACCGCCAAGCCAATCAGGTGCCCGTCAGCGCGCCGCCCATCGCAGGCCTGAAGCTGTTGTCGTACGCCGACGAGGCCGCCGACCTTGATCAGTTGGGACGCTACTATTACTGGGGTTTTGTCGTGCAAGGCGGTGTGGACGAGGTGGCCCAGCACCTGGCACCGCTGCTGGACGTGCCCGCGCG…	CTGTCGATTACACAGCCTTTCCTCAAAGCCTGCGGGTGATCTGGGTGTTCGATACGCGCGCAAACAAGGACCACGCCCTTGCGACCGGTGTCGACCAGCGCATGCGTGAATTGACCGCTGCGGCGCTGGATGACGCCGAGGTAGCGCCCGTACAGGTTGACCGCTGTGTGCGTTTTGACTCTGAAGAGGAATGCCAGCGCCAGCACGGTGGCGATTGGCGTGTGCGCCTGCAACGCTAGTGGCTGCCTCGTAATCTCTGGATAATGCCCTCCTCCCGCCCCGATACGGAAATCCCGCTCAATGAAGTCGCCCGCCCTGCTTCTCGCTTCTGCCCTGTTGCTGCCCGCCATCGTCCACGCCGACGACGCCGCATTGACCGAGACGCTCAAGGCCTTCACG…
GC00000009_145	pDEST2T18ms	GCAGATTGCCGATTATTTTGGCCTTGTACCCGCAGACTTCCCGGCCAAGCCCTCGCCGCTTGAGAGCCAGATGGCCGACGATCAGGCCGCCTGGAGCCAGCTCGCTGCGGAGCATGGGCTGAAGGAAACGGACATCAGCCGCCTCGCCTCGCCCTGGCACACCGATGCTGACTTGGGGCGCCCGATTGAGGTGGTTACGGACATGTCCAAGAGCCGGAAGATGGGGTTCACCGCCTACCAGGCGAGCGACCAGGCATTTTTCGAGGTGTTCGATAAGTTGCGCGAAGCGCGGTTGATCCC	TGGGTCAGCTCAGACATTATCGTTCCTTAATTGGCTGGCTAGTCGGACGACCACCGAGCAGCCCTTCCTGGTCAGCGAGCATCTCGCCGATCTGCAGGCCATCGTCATTGATGTGATATTGGCGCAGCTCATCGCTGTGGGCACTGGCACGCACCTTGACCACGGCCATGATGCGCAACAGGCGGCTGCGCACTTCGATGTAGCGCTGCACGATGATCGCATCGGTCAGGAACGCCGTGCCGTAGGGGCTGAAGCGCAGATCGGTGTAGCGGTCTTCCAGCTCCGAGGTCATCAATACACTG	GCAGATTGCCGATTATTTTGGCCTTGTACCCGCAGACTTCCCGGCCAAGCCCTCGCCGCTTGAGAGCCAGATGGCCGACGATCAGGCCGCCTGGAGCCAGCTCGCTGCGGAGCATGGGCTGAAGGAAACGGACATCAGCCGCCTCGCCTCGCCCTGGCACACCGATGCTGACTTGGGGCGCCCGATTGAGGTGGTTACGGACATGTCCAAGAGCCGGAAGATGGGGTTCACCGCCTACCAGGCGAGCGACCAGGCATTTTTCGAGGTGTTCGATAAGTTGCGCGAAGCGCGGTTGATCCCAGCTCCTCGAGACTGCCTAGGACGTGTTTAAACATCGCACGTGGTACTGGGTCAGCTCAGACATTATCGTTCCTTAATTGGCTGGCTAGTCGGACGACC…	CTCGAGACTGCCTAGGACGTGTTTAAACATCGCACGTG	GCAGATTGCCGATTATTTTGGCCTTGTACCCGCAGACTTCCCGGCCAAGCCCTCGCCGCTTGAGAGCCAGATGGCCGACGATCAGGCCGCCTGGAGCCAGCTCGCTGCGGAGCATGGGCTGAAGGAAACGGACATCAGCCGCCTCGCCTCGCCCTGGCACACCGATGCTGACTTGGGGCGCCCGATTGAGGTGGTTACGGACATGTCCAAGAGCCGGAAGATGGGGTTCACCGCCTACCAGGCGAGCGACCAGGCATTTTTCGAGGTGTTCGATAAGTTGCGCGAAGCGCGGTTGATCCCAGCTCCTCGAGACTGCCTAGGACGTGTTTAAACATCGCACGTGGTACTGGGTCAGCTCAGACATTATCGTTCCTTAATTGGCTGGCTAGTCGGACGACC…	1017	CTTAACGCACCAGGGGCAGCGTCACCACAAATTCGCTGCCCTTGCCATGCCCATCACTCATCCCCGTCACCTTACCGCCGTGGGCTTCGACCAATTCACGCACTACCGTCAAGCCAATGCCCAGGCCCGTCACGTTGAAGCCGATGGCGTGTGTGTCTTGCACGTACGGGTCAAAAATGAACGGCAGTGCCTTGGCCGTAACACCGATGCCATTGTCGGCAATACTGATCCGCAGCACTTTGGCGGTCACGGTGGCCGTCATGCTGATGGTGCCGCCTACGGGCGTGTACTTGGCAGCGTTGGCCAGCAGGTTGTGCAAAATCTGCGCGAGTCGGCCCGGGTCGCCGTTGACGATCAGAGCAGCGTCAGGCAGCTCGACATCAAACTGTTGCTTTCGCG…	GCAGATTGCCGATTATTTTGGCCTTGTACCCGCAGACTTCCCGGCCAAGCCCTCGCCGCTTGAGAGCCAGATGGCCGACGATCAGGCCGCCTGGAGCCAGCTCGCTGCGGAGCATGGGCTGAAGGAAACGGACATCAGCCGCCTCGCCTCGCCCTGGCACACCGATGCTGACTTGGGGCGCCCGATTGAGGTGGTTACGGACATGTCCAAGAGCCGGAAGATGGGGTTCACCGCCTACCAGGCGAGCGACCAGGCATTTTTCGAGGTGTTCGATAAGTTGCGCGAAGCGCGGTTGATCCCTTAACGCACCAGGGGCAGCGTCACCACAAATTCGCTGCCCTTGCCATGCCCATCACTCATCCCCGTCACCTTACCGCCGTGGGCTTCGACCAATTCACG…
GC00005987_r1_1	pDEST2T18ms	GTATTTGCCATGGAGCCGGTCTACGGCATTACCGCGGCCTGGCTGCTGTTCGCCGAAACCCCGACGCTGCGCATGCTGCTGGGGGGCGCGCTGATCATCGTCGCCATCGTGCTCTCCGGGCTGATGGGCAGCGCCAGCCAGGCCAAACAGCCGACTGCAACGACCTGATCTATACTTTAAACATCCGCAACAGTCTGGAGTCGTTCAACGGATAACTGACCGCTCGACGACAGCCTTGGTGTGCCCTGCAGTTGCTGCAAGCGAGTAGTCACTCCTTAAACGCGATGCAGAGGCTACATC	GCGGCCTCCATCAGTCACCGTCAGCCGATGGCGGTGACCTTCACTGTGTACGGTCGTTGTGCCCCAGGTCACGCTGCGGGTCGATCTGATCGCGCACGCGCTGCTTGAGCACCTTGGCCTCAGGGAAACCACCGTCAGCCTTGCGCTCCCAAAGCTGCACGCCATCGCAGGTAATACGAAACGCGCCGCCAGTCGCTGGCTCCAGCGACACTTTGCCCAGGTCATCGGCAAAGGTGCTTAACAGTTCCTGAGCCAACCACGCGGCGCGCAGCAGCCACTGGCACTGAGTGCAATAGGTGATA	GTATTTGCCATGGAGCCGGTCTACGGCATTACCGCGGCCTGGCTGCTGTTCGCCGAAACCCCGACGCTGCGCATGCTGCTGGGGGGCGCGCTGATCATCGTCGCCATCGTGCTCTCCGGGCTGATGGGCAGCGCCAGCCAGGCCAAACAGCCGACTGCAACGACCTGATCTATACTTTAAACATCCGCAACAGTCTGGAGTCGTTCAACGGATAACTGACCGCTCGACGACAGCCTTGGTGTGCCCTGCAGTTGCTGCAAGCGAGTAGTCACTCCTTAAACGCGATGCAGAGGCTACATCAGCTCCTCGAGACTGCCTAGGACGTGTTTAAACATCGCACGTGGTACGCGGCCTCCATCAGTCACCGTCAGCCGATGGCGGTGACCTTCACTGTGTACG…	CTCGAGACTGCCTAGGACGTGTTTAAACATCGCACGTG	GTATTTGCCATGGAGCCGGTCTACGGCATTACCGCGGCCTGGCTGCTGTTCGCCGAAACCCCGACGCTGCGCATGCTGCTGGGGGGCGCGCTGATCATCGTCGCCATCGTGCTCTCCGGGCTGATGGGCAGCGCCAGCCAGGCCAAACAGCCGACTGCAACGACCTGATCTATACTTTAAACATCCGCAACAGTCTGGAGTCGTTCAACGGATAACTGACCGCTCGACGACAGCCTTGGTGTGCCCTGCAGTTGCTGCAAGCGAGTAGTCACTCCTTAAACGCGATGCAGAGGCTACATCAGCTCCTCGAGACTGCCTAGGACGTGTTTAAACATCGCACGTGGTACGCGGCCTCCATCAGTCACCGTCAGCCGATGGCGGTGACCTTCACTGTGTACG…	282	CATGGAAATGTTTATCAGCTTACTGGTTCAAATCATCAGCGGTGCCGTCGGCGGCAATTTGGCCGGCATGACCAAACAAAGCCTGGGGACCGGGCTCAATACCATGCTGGGCGGTGTCGGCGGGCTTGTATTGGGCCAGATCGTGACGGCACTGACGGGCGCTTCGGGCGGTGAGGCGCTGGATGTGGCGGCGGTCGGCAGCAATATTGTCGGCGGCGGCGTCGGAGGCCTGGTGCTGACGTGGGTCGTGGGCTTCATCAAAAGCAAAATGGCCGCCAAGTAG	GTATTTGCCATGGAGCCGGTCTACGGCATTACCGCGGCCTGGCTGCTGTTCGCCGAAACCCCGACGCTGCGCATGCTGCTGGGGGGCGCGCTGATCATCGTCGCCATCGTGCTCTCCGGGCTGATGGGCAGCGCCAGCCAGGCCAAACAGCCGACTGCAACGACCTGATCTATACTTTAAACATCCGCAACAGTCTGGAGTCGTTCAACGGATAACTGACCGCTCGACGACAGCCTTGGTGTGCCCTGCAGTTGCTGCAAGCGAGTAGTCACTCCTTAAACGCGATGCAGAGGCTACATCATGGAAATGTTTATCAGCTTACTGGTTCAAATCATCAGCGGTGCCGTCGGCGGCAATTTGGCCGGCATGACCAAACAAAGCCTGGGGACCGGGCTCAAT…
GC00005419_3	pDEST2T18ms	CAAACAGAAAGAAGTCGAACTGTTCGAGGAAATTGCCCGAAGTAACGCGGAATACCGCGCCAACTTTTGAGCGGGCAGAGTCGGGGCGGGAAGGGCTAGTCATGGTTTTGTGTCTCCAGCGTTCTTTTCAAAGTGCTTATTTCGCTTAAGACTATGGATAGTGGCTGACACATTTAGAAATGATAAGTGAAAATTTTGGGTTTATTGATGTTCAGGGATTATCAATCCCTGTGGCCGTCAAAATCTCTTTCCCTGTCCTATGCTTGAACAGGTGACCGATGCTTAAGGAAAGAGGTGGCT	AGCAACCTATCCGCCTGTGATGCTGGCTTATCGGCAATTAAGCGCATAGACGGCGTGCGCCGCGCTTTCTACACTGCGACCTGTCTTGGTGAAACGGGCAGGCGCCGATGAATCGCAATGAATTACGCAAGGCCGACATCAATCTGATGGTGGTCTTCGAAGCACTGATGCTTGAGCGCAATGTGACGCGGGTGGCCGAAAAACTTTTCCTCGGCCAGCCGACCATCAGTTCGGCCCTGAACCGTTTGCGTACCTTGTTCAACGACCCATTGTTTATTCGTGTTGGCCATCGCATGGAGCCC	CAAACAGAAAGAAGTCGAACTGTTCGAGGAAATTGCCCGAAGTAACGCGGAATACCGCGCCAACTTTTGAGCGGGCAGAGTCGGGGCGGGAAGGGCTAGTCATGGTTTTGTGTCTCCAGCGTTCTTTTCAAAGTGCTTATTTCGCTTAAGACTATGGATAGTGGCTGACACATTTAGAAATGATAAGTGAAAATTTTGGGTTTATTGATGTTCAGGGATTATCAATCCCTGTGGCCGTCAAAATCTCTTTCCCTGTCCTATGCTTGAACAGGTGACCGATGCTTAAGGAAAGAGGTGGCTAGCTCCTCGAGACTGCCTAGGACGTGTTTAAACATCGCACGTGGTACAGCAACCTATCCGCCTGTGATGCTGGCTTATCGGCAATTAAGCGCATAGACG…	CTCGAGACTGCCTAGGACGTGTTTAAACATCGCACGTG	CAAACAGAAAGAAGTCGAACTGTTCGAGGAAATTGCCCGAAGTAACGCGGAATACCGCGCCAACTTTTGAGCGGGCAGAGTCGGGGCGGGAAGGGCTAGTCATGGTTTTGTGTCTCCAGCGTTCTTTTCAAAGTGCTTATTTCGCTTAAGACTATGGATAGTGGCTGACACATTTAGAAATGATAAGTGAAAATTTTGGGTTTATTGATGTTCAGGGATTATCAATCCCTGTGGCCGTCAAAATCTCTTTCCCTGTCCTATGCTTGAACAGGTGACCGATGCTTAAGGAAAGAGGTGGCTAGCTCCTCGAGACTGCCTAGGACGTGTTTAAACATCGCACGTGGTACAGCAACCTATCCGCCTGTGATGCTGGCTTATCGGCAATTAAGCGCATAGACG…	147	TATGGGTAACGAACAAAAGCGGCGCGATGAACCAGAGCGTGAGCAACCCCAGCGGCAGCGCGAAGAGGAAAAGCCGCAGACCTGGAAGCATCCGGACGACGGTACGGAGCTTTCCGAGCGCGATCAGGAGTTTCCGCTCAAGCCCTGA	CAAACAGAAAGAAGTCGAACTGTTCGAGGAAATTGCCCGAAGTAACGCGGAATACCGCGCCAACTTTTGAGCGGGCAGAGTCGGGGCGGGAAGGGCTAGTCATGGTTTTGTGTCTCCAGCGTTCTTTTCAAAGTGCTTATTTCGCTTAAGACTATGGATAGTGGCTGACACATTTAGAAATGATAAGTGAAAATTTTGGGTTTATTGATGTTCAGGGATTATCAATCCCTGTGGCCGTCAAAATCTCTTTCCCTGTCCTATGCTTGAACAGGTGACCGATGCTTAAGGAAAGAGGTGGCTATGGGTAACGAACAAAAGCGGCGCGATGAACCAGAGCGTGAGCAACCCCAGCGGCAGCGCGAAGAGGAAAAGCCGCAGACCTGGAAGCATCCGGACGAC…
GC00000032_87 // GC00000050_54	pDEST2T18ms	TGTTGTGGCCGGCAATGAAAATGCCCGACTGCTCGGCAAAGCGGTTCAGCACACTGATTAGCGAACCAGCAGCGATGCGGTAGCTGCGCGTGGTCTCCTGGGTCGAAGGCGATTCGGCGGCATGCACCACCGGCACACCGAGGCAAAACAGCGAAGTGGCTAGCGCCAATGGGCGCAGCGCGAAGCGAGCAGGTTGCGACATGAATGTTTCCCTTTGGATCAAGTCGATCGGCGAATTGAAAGCGTCTACAGGGTTAACCGAACGAGTTTTGAAAAAGGGAACTGGCGGCGGGGAAAAAC	TCCAGCGCGAGAGAAACGGTGTAAATAAGAATTGGTCGCGATTAAAGCAAAAGGATGGGGTGAGCGCAAATGATATTGGTTCGCTACTAGGCAGGCTTAAAGGAGTAGGGCTGAAGGTGGGAGGGGGGGCTCTCGATTGTTGTGGGTCAGCCACAGCTGCATCAGCTGACAATCCCTCATCGGGGGCAAGCCCCCTCCCACATTTGGTCTGCGTGCATTCAGGCAGGAACGAGGAACGCCGCTTCCAGCAACTGCCGGGTATACGCGTGCTGCGGATCAGCAAAAATCGCCCGCGCATCGCC	TGTTGTGGCCGGCAATGAAAATGCCCGACTGCTCGGCAAAGCGGTTCAGCACACTGATTAGCGAACCAGCAGCGATGCGGTAGCTGCGCGTGGTCTCCTGGGTCGAAGGCGATTCGGCGGCATGCACCACCGGCACACCGAGGCAAAACAGCGAAGTGGCTAGCGCCAATGGGCGCAGCGCGAAGCGAGCAGGTTGCGACATGAATGTTTCCCTTTGGATCAAGTCGATCGGCGAATTGAAAGCGTCTACAGGGTTAACCGAACGAGTTTTGAAAAAGGGAACTGGCGGCGGGGAAAAACAGCTCCTCGAGACTGCCTAGGACGTGTTTAAACATCGCACGTGGTACTCCAGCGCGAGAGAAACGGTGTAAATAAGAATTGGTCGCGATTAAAGCAAAA…	CTCGAGACTGCCTAGGACGTGTTTAAACATCGCACGTG	TGTTGTGGCCGGCAATGAAAATGCCCGACTGCTCGGCAAAGCGGTTCAGCACACTGATTAGCGAACCAGCAGCGATGCGGTAGCTGCGCGTGGTCTCCTGGGTCGAAGGCGATTCGGCGGCATGCACCACCGGCACACCGAGGCAAAACAGCGAAGTGGCTAGCGCCAATGGGCGCAGCGCGAAGCGAGCAGGTTGCGACATGAATGTTTCCCTTTGGATCAAGTCGATCGGCGAATTGAAAGCGTCTACAGGGTTAACCGAACGAGTTTTGAAAAAGGGAACTGGCGGCGGGGAAAAACAGCTCCTCGAGACTGCCTAGGACGTGTTTAAACATCGCACGTGGTACTCCAGCGCGAGAGAAACGGTGTAAATAAGAATTGGTCGCGATTAAAGCAAAA…	1469	TTTACAGGTAACGCTTGAGGTTGCGTGGCAGGTAGTCGGCGTAGGTTCGTTTGGGATTGGCCTGGCATTTGCGCACGATGTCCGGCAGAGCGCTTTCAAGCTCGTCGGCCTTGGACAGGCCTTCGTTGTAGTCGCTTTTACCGCTTAACGCCGGGAACATCACTGCCACACGGGTAATGGCAAAGCTCTTCATGGCGATCAGTGGCCGGGAGGGATGATCGCGCCGGAACTGGCTGACTTCCTCGTTCAACGCGCTGCAGGATTGATAGGTGGTTTGCGTAAAGGTCAGTCGCGTACTTTCTTCACTCGTCGGTACGGGCGAGAAAATCATGTCGTTCTGAGCATCGATTACCTCTGGCCGATCGGCATTCACCGTCCAGGGTTTGAAGCGCCATTTTG…	CGAAACAGCAGCGCCGCCTGTTCCACAACGTTGCGCACCTGACCTTGCAGTTGCAGGGCCTTGGGCGTTGGCACCAGGCCCCGACCGGCCCGCACCAGAATCGGGTCGCCCACCGCTTCGCGGATACGCGTGAGGGTACGGCTCATGGCTGCTGGACTGAGGTTCATCCGCCGGGCGGCGCCGACCACACTGCCCTCGTCGAGCAAGGCGTCGAGGGCGACCAGCAGGTTCATGTCCGGTAGTTGCATGCCAAGCACTCGTGATCAGAAGGGAGTGAACTGGGCGCAATCGTAGCAGGCTTTTACAGGTAACGCTTGAGGTTGCGTGGCAGGTAGTCGGCGTAGGTTCGTTTGGGATTGGCCTGGCATTTGCGCACGATGTCCGGCAGAGCGCTTTCAA…
