# Supplementary material for: Commensal Pseudomonas protect Arabidopsis thaliana from a coexisting pathogen via multiple lineage-dependent mechanisms
Source: ISME J. 2021 Dec 11;16(5):1235–44. doi: 10.1038/s41396-021-01168-6 (PMC9038753; doi:10.1038/s41396-021-01168-6)
Supplement: Supplementary file 5 — Supplementary Table 4 [file 41396_2021_1168_MOESM5_ESM.xlsx]

## Sheet: Sheet1
Table S4. List of oligo-nucleotides used in this study
Gene candidate	Locus	Primer F	Primer R	Expected product size for GmR	Expected product size for native gene	Tm
GC00003884_12	300bp flanking arms	GCCAGATCAAACCTGTGCCT	GTCGTATTGGCCGTTTCGC	1482	352	57
C00003215_1	300bp flanking arms	CGGATTTGGAGTGGATGACC	TATGGCATTCAGTTCCTCGC	1203	968	57
GC00000450_7	300bp flanking arms	GTTGCGCACCTGACCTTG	GGTACATCTTCCAGAACCGC	1106	1084	58
GC00004535_r1_1	300bp flanking arms	GCTAGTGGCTGCCTCGTAAT	GCGTGAGTTGTTGAGGTGGT	1317	1433	57
GC00000009_145	300bp flanking arms	GCGACCAGGCATTTTTCGAG	CGATGAGCTGCGCCAATATC	1317	1205	57
GC00005987_r1_1	300bp flanking arms	CGACTGCAACGACCTGATCT	CGCGTTTCGTATTACCTGCG	1462	615	58
GC00005419_3	300bp flanking arms	GGGAAGGGCTAGTCATGGTT	GCGATGGCCAACACGAATAA	1202	700	57
GC00000032_87 / GC00000050_54	300bp flanking arms	ATGAAAATGCCCGACTGCTC	TTCCTCGTTCCTGCCTGAAT	1650	1469	57
SacB	pDEST2T18ms Plasmid	GCGAAAGAAACGAACCAAAAGCC	ACAGCGAAGTGTGAGTAAGTAAAGG	N/A	N/A	58
