# Supplementary material for: Commensal Pseudomonas protect Arabidopsis thaliana from a coexisting pathogen via multiple lineage-dependent mechanisms
Source: ISME J. 2021 Dec 11;16(5):1235–44. doi: 10.1038/s41396-021-01168-6 (PMC9038753; doi:10.1038/s41396-021-01168-6)
Supplement: Supplementary file 6 — Dataset 1 [file 41396_2021_1168_MOESM6_ESM.csv]

	Species	GC00000001_100	GC00000001_102	GC00000001_106	GC00000001_111	GC00000001_112_p1	GC00000001_112_p2_p1	GC00000001_112_p2_p2	GC00000001_114	GC00000001_118	GC00000001_119	GC00000001_120	GC00000001_121	GC00000001_122	GC00000001_123	GC00000001_124	GC00000001_126	GC00000001_127	GC00000001_128	GC00000001_129	GC00000001_12	GC00000001_130	GC00000001_133_p1	GC00000001_133_p2	GC00000001_134	GC00000001_136	GC00000001_137	GC00000001_139	GC00000001_13	GC00000001_140	GC00000001_141	GC00000001_142	GC00000001_144	GC00000001_146	GC00000001_14	GC00000001_151	GC00000001_152	GC00000001_155	GC00000001_156	GC00000001_157	GC00000001_158	GC00000001_159	GC00000001_15	GC00000001_163	GC00000001_164	GC00000001_167	GC00000001_168	GC00000001_169	GC00000001_16
92	p11.A4	0	0	0	0	1	1	1	0	0	1	0	0	0	0	0	0	0	0	0	0	0	1	0	0	1	0	0	1	0	0	0	0	0	0	1	1	0	0	0	0	0	0	0	0	0	0	0	0
116	p11.C5	0	0	0	0	1	1	1	0	0	1	0	0	0	0	0	0	0	0	0	0	0	1	0	0	1	0	0	1	0	0	0	0	0	0	1	1	0	0	0	0	0	0	0	0	0	0	0	0
218	p12.F12	0	0	0	0	1	1	1	0	0	1	0	0	0	0	0	0	0	0	0	0	0	1	0	0	1	0	0	1	0	0	0	0	0	0	1	1	0	0	0	0	0	0	0	0	0	0	0	0
240	p12.H9	0	0	0	0	1	1	1	0	0	1	0	0	0	0	0	0	0	0	0	0	0	1	0	0	1	0	0	1	0	0	0	0	0	0	1	1	0	0	0	0	0	0	0	0	0	0	0	0
304	p13.G10	0	0	0	1	0	0	1	0	0	1	0	0	0	0	0	0	1	0	0	0	1	0	0	0	0	0	0	0	0	0	0	0	1	1	1	0	0	0	0	0	0	1	0	0	0	1	0	0
321	p13.H9	0	0	0	1	0	0	1	0	0	1	0	0	0	0	0	0	1	0	0	0	1	0	0	0	0	0	0	0	0	0	0	0	1	1	1	0	0	0	0	0	0	1	0	0	0	1	0	0
1054	p4.B5	0	0	0	0	1	1	1	0	0	1	0	0	0	0	0	0	0	0	0	0	0	1	0	0	1	0	0	1	0	0	0	0	0	0	1	1	0	0	0	0	0	0	0	0	0	0	0	0
1063	p4.C5	0	0	0	0	0	1	0	0	0	1	0	0	0	0	0	0	0	0	0	0	0	1	0	0	1	0	0	1	0	0	0	0	0	0	1	1	0	0	0	0	0	0	0	0	0	0	0	0
1223	p6.C5	0	0	0	0	1	1	1	0	0	1	0	0	0	0	0	0	0	0	0	0	0	1	0	0	1	0	0	1	0	0	0	0	0	0	1	1	0	0	0	0	0	0	0	0	0	0	0	0
1262	p6.G3	0	0	0	0	1	1	1	0	0	1	0	0	0	0	0	0	0	0	0	0	0	1	0	0	1	0	0	1	0	0	0	0	0	0	1	1	0	0	0	0	0	0	0	0	0	0	0	0
1272	p6.H5	0	0	0	0	1	1	1	0	0	1	0	0	0	0	0	0	0	0	0	0	0	1	0	0	1	0	0	1	0	0	0	0	0	0	1	1	0	0	0	0	0	0	0	0	0	0	0	0
1351	p7.G9	0	0	0	1	0	0	1	0	0	1	0	0	0	0	0	0	1	0	0	1	1	0	0	0	0	0	0	0	0	0	0	0	0	1	1	0	0	0	0	0	0	1	0	0	0	1	0	0
1362	p7.H9	0	0	0	1	0	0	1	0	0	1	0	0	0	0	0	0	1	0	0	0	1	0	0	0	0	0	0	0	0	0	0	0	1	1	1	0	0	0	0	0	0	1	0	0	0	1	0	0
1477	p9.D4	0	0	0	0	1	1	1	0	0	1	0	0	0	0	0	0	0	0	0	0	0	1	0	0	1	0	0	1	0	0	0	0	0	0	1	1	0	0	0	0	0	0	0	0	0	0	0	0
1516	p9.H10	0	0	0	0	1	1	1	0	0	1	0	0	0	0	0	0	0	0	0	0	0	1	0	0	1	0	0	1	0	0	0	0	0	0	1	1	0	0	0	0	0	0	0	0	0	0	0	0
1523	p9.H8	0	0	0	1	0	0	1	0	0	1	0	0	0	0	0	0	1	0	0	0	1	0	0	0	0	0	0	0	0	0	0	0	1	1	1	0	0	0	0	0	0	1	0	0	0	1	0	0
[truncated: 5,000 more columns]
