# Supplementary material for: Commensal Pseudomonas protect Arabidopsis thaliana from a coexisting pathogen via multiple lineage-dependent mechanisms
Source: ISME J. 2021 Dec 11;16(5):1235–44. doi: 10.1038/s41396-021-01168-6 (PMC9038753; doi:10.1038/s41396-021-01168-6)
Supplement: Supplementary file 8 — Dataset 2 [file 41396_2021_1168_MOESM8_ESM.txt]

(p26.D9:0.0004528443,((((((p13.F5:0.0000019224,p1.E6:0.0000018042):0.0252480584,p9.C4:0.0226168328):0.1899245271,(((((p13.B5:0.0018489602,p23.D8:0.0022267517):0.0007881791,p23.F4:0.0020627856):0.0096149954,((p23.A4:0.0000018042,p26.C10:0.0000219786):0.0025544796,(p26.F7:0.0078497543,p26.C9:0.0017903474):0.0010709650):0.0097656953):0.0374048511,((((((((p11.G1:0.0000000000,p8.G5:0.0000000000):0.0000000000,p6.G1:0.0000000000):0.0000000000,p8.H1:0.0000000000):0.0000000000,p8.G1:0.0000000000):0.0000018042,p11.H1:0.0000020015):0.0000018042,p11.G5:0.0000018042):0.0000020015,p4.G1:0.0000018042):0.0013813103,((p6.G2:0.0000018042,p8.H2:0.0000018042):0.0019912805,p8.H5:0.0014498423):0.0006399483):0.0435678226):0.0414723012,(((p3.A5:0.0025692770,p4.C9:0.0028027020):0.0024801374,(p8.A2:0.0048381020,p4.G8:0.0038019179):0.0017507471):0.0023922957,p3.A9:0.0064394122):0.0637120083):0.0500560802):0.0379885841,(p23.C6:0.1098301630,(((p8.H9:0.0000017001,p8.G8:0.0000018320):0.0314523430,(p9.D10:0.0071329079,p7.A9:0.0069794799):0.0280410242):0.0374599337,(p8.G2:0.0467674511,p4.B4:0.0306046263):0.0404997105):0.0198434216):0.0695028868):0.0248722339,((((((((p9.D4:0.0021776609,p9.H10:0.0024521867):0.0008996494,p12.H9:0.0024906706):0.0034796475,((((((p11.C5:0.0000018042,p6.C5:0.0000018042):0.0000018042,p4.B5:0.0000808746):0.0000018943,p4.C5:0.0003564434):0.0029364273,p12.F12:0.0025176337):0.0013230370,p11.A4:0.0041484439):0.0015901325,(p6.H5:0.0039225714,p6.G3:0.0035590252):0.0016912421):0.0015378215):0.0348372163,(((p23.G3:0.0017912057,p27.C5:0.0017889245):0.0171869756,p11.G3:0.0226349065):0.0072092682,(p1.H8:0.0027123603,p13.D5:0.0030413665):0.0145757436):0.0158983804):0.0452957344,(p24.A10:0.0001911534,p24.F10:0.0000018034):0.0690227824):0.0239180332,p11.H11:0.0957301989):0.0375088031,((((((p11.F7:0.0020322417,(p11.E4:0.0000409466,p11.E3:0.0000018042):0.0015216273):0.0019314634,p11.F11:0.0038391571):0.0006804894,(p8.G10:0.0051852926,p4.H2:0.0036687976):0.0008501295):0.0397608944,p4.G2:0.0373153861):0.0124909912,((((((p11.E11:0.0000392341,p12.A9:0.0000972430):0.0010223706,((p8.A8:0.0000195078,p4.A7:0.0000018042):0.0009487507,((p4.A8:0.0000198990,(p12.C11:0.0000018042,p1.G12:0.0000018042):0.0000018042):0.0015507812,p11.A6:0.0010740517):0.0002642294):0.0002484148):0.0401303762,(((p13.C10:0.0000018042,p7.E2:0.0000018042):0.0000018042,p13.D11:0.0000018042):0.0022961612,(p13.F1:0.0000018042,p13.E1:0.0000018042):0.0049963416):0.0299823393):0.0115357666,(((p6.B5:0.0008218644,(p7.F2:0.0015188112,p8.E11:0.0012726337):0.0002879025):0.0240819339,((((p8.B4:0.0000018042,p4.C6:0.0000018042):0.0001512376,p8.D11:0.0002238221):0.0012031835,p8.H3:0.0010612919):0.0034363546,p4.H3:0.0053465928):0.0165254720):0.0059435446,(p6.H2:0.0019934345,p26.F6:0.0036474544):0.0522702671):0.0043068085):0.0049671214,((p4.G3:0.0266726808,p11.D4:0.0290971188):0.0055269483,(p4.D11:0.0175146105,p6.F1:0.0173548388):0.0133551837):0.0083585054):0.0052721242,(p5.F2:0.0018818950,(p6.D10:0.0012758240,p6.E9:0.0016349398):0.0004009844):0.0338887297):0.0108391558):0.0085602112,(p12.H7:0.0153880541,p11.F1:0.0190080265):0.0409150638):0.0955542763):0.0891231617,((((p6.G6:0.0066889433,p11.G2:0.0061367575):0.0057210270,p11.H3:0.0132697865):0.0274298049,p11.C6:0.0308104829):0.2195165799,(((p7.H9:0.0000022078,(p13.H9:0.0000018042,p9.H8:0.0000017290):0.0000018959):0.0000017030,p13.G10:0.0000018959):0.0216606795,p7.G9:0.0225888977):0.2728179228):0.0326204265):0.0635412760):0.1540667587,p23.A5:0.0052101789):0.0040775451,p23.B4:0.0000021073);
